# Supplementary material for: Delayed Antarctic sea-ice decline in high-resolution climate change simulations
Source: Nat Commun. 2022 Feb 2;13:637. doi: 10.1038/s41467-022-28259-y (PMC8810850; doi:10.1038/s41467-022-28259-y)
Supplement: Supplementary file 3 — Source Data [file 41467_2022_28259_MOESM3_ESM.xlsx]

## Sheet: Tabelle1
Figure 1, S1
	model	resolution	mean_state_ensemble_mean	mean_state_ensemble_member_01	mean_state_ensemble_member_02	mean_state_ensemble_member_03	mean_state_ensemble_member_04	mean_state_ensemble_member_05	mean_state_ensemble_member_06	mean_state_ensemble_member_07	mean_state_ensemble_member_08	mean_state_ensemble_member_09	mean_state_ensemble_member_10	linear_trend_ensemble_mean	linear_trend_ensemble_member_01	linear_trend_ensemble_member_02	linear_trend_ensemble_member_03	linear_trend_ensemble_member_04	linear_trend_ensemble_member_05	linear_trend_ensemble_member_06	linear_trend_ensemble_member_07	linear_trend_ensemble_member_08	linear_trend_ensemble_member_09	linear_trend_ensemble_member_10
	ACCESS1-0	74.1082298391264	19.7473868426772	19.7473868426772	NA	NA	NA	NA	NA	NA	NA	NA	NA	-0.334255032814747	-0.334255032814747	NA	NA	NA	NA	NA	NA	NA	NA	NA
	CanESM2	237.026140692107	22.0417062286131	22.0961447713178	21.9236473755402	22.2516314793574	22.2609357878067	21.6761717290435	NA	NA	NA	NA	NA	-0.744718153012672	-0.792023607497501	-0.727693338795989	-0.888274561161569	-0.56703236642205	-0.748566891186256	NA	NA	NA	NA	NA
	CCSM4	65.1862903093934	23.1167730444315	23.1116277463122	22.9185886628086	23.2133866280714	23.3421243804549	22.9521207475569	23.1627901013852	NA	NA	NA	NA	-0.542917533753592	-0.549793018387489	-0.477131112452921	-0.662101972409349	-0.420659371047734	-0.645886043364322	-0.501933684859725	NA	NA	NA	NA
	CMCC-CESM	124.510649257373	20.6846528596214	20.6846528596214	NA	NA	NA	NA	NA	NA	NA	NA	NA	-0.52072803340864	-0.52072803340864	NA	NA	NA	NA	NA	NA	NA	NA	NA
	CMCC-CM	124.510649257373	19.4627677821338	19.4627677821338	NA	NA	NA	NA	NA	NA	NA	NA	NA	-0.137807060070441	-0.137807060070441	NA	NA	NA	NA	NA	NA	NA	NA	NA
	CMCC-CMS	124.510649257373	21.0432787700777	21.0432787700777	NA	NA	NA	NA	NA	NA	NA	NA	NA	-0.210223809644433	-0.210223809644433	NA	NA	NA	NA	NA	NA	NA	NA	NA
	CNRM-CM5	62.6984658445876	16.3475211784552	15.8217948878602	16.4322979138765	17.2175072910377	15.9754647240704	16.2905410754314	NA	NA	NA	NA	NA	-0.574019361855592	-0.629406596822459	-0.555868804377495	-0.631151018086071	-0.0199396525962386	-1.03373073739569	NA	NA	NA	NA	NA
	CSIRO-Mk3-6-0	157.011148275695	18.9113335252255	19.0445195383276	19.4094157654917	18.7928303275868	18.6254995761398	18.8358711008297	18.7963632066232	19.0630754412134	18.7532081805394	18.8609703528366	18.9315817626665	-0.346589125418197	-0.251836705510509	-0.281333059468114	-0.508498656695958	-0.223638356595078	-0.495880673074825	-0.268103187801278	-0.196423376653162	-0.4561480769244	-0.452338641629905	-0.331690519828731
	GISS-E2-H-CC	187.714243245282	18.0684854352937	18.0684854352937	NA	NA	NA	NA	NA	NA	NA	NA	NA	-0.85164145777382	-0.85164145777382	NA	NA	NA	NA	NA	NA	NA	NA	NA
	GISS-E2-H	187.714243245282	8.59480319915459	9.69422178720154	8.26974169307546	8.50562592748339	8.48838445236224	8.0160421356503	NA	NA	NA	NA	NA	-0.357789786829211	-0.209515199217264	0.0886070563791974	-0.251296719639229	-0.600225606680673	-0.816518464988085	NA	NA	NA	NA	NA
	GISS-E2-R-CC	187.714243245282	13.6507292186051	13.6507292186051	NA	NA	NA	NA	NA	NA	NA	NA	NA	-0.140442357169502	-0.140442357169502	NA	NA	NA	NA	NA	NA	NA	NA	NA
	GISS-E2-R	187.714243245282	13.3083508070416	13.8777667263529	13.1174541673103	13.1533875246531	13.3715056436183	13.0216399732736	NA	NA	NA	NA	NA	-0.165469368813607	-0.415407990381784	0.02901887501979	-0.312453357910429	-0.164788328671936	0.0362839578763185	NA	NA	NA	NA	NA
	HadGEM2-CC	83.9766480735938	15.2907021497139	15.11096582144	15.4704384779878	NA	NA	NA	NA	NA	NA	NA	NA	-0.460244977381663	-0.439962334277395	-0.480527620485931	NA	NA	NA	NA	NA	NA	NA	NA
	HadGEM2-ES	83.9766480735938	15.4680219297382	15.9337390496809	15.6390629876695	14.9134680921211	15.3858175894815	NA	NA	NA	NA	NA	NA	-0.492765838759977	-0.764795914643769	-0.427151599645362	-0.352401066928772	-0.426714773822002	NA	NA	NA	NA	NA	NA
	IPSL-CM5A-LR	124.510650561978	19.6489131327488	19.5143399710392	19.7940382741299	19.5838869000684	19.7033873857577	NA	NA	NA	NA	NA	NA	-0.358401120943487	-0.336170128413428	-0.412185062636159	-0.0341495113527395	-0.651099781371612	NA	NA	NA	NA	NA	NA
	IPSL-CM5A-MR	124.510650561978	16.5682402725724	16.5682402725724	NA	NA	NA	NA	NA	NA	NA	NA	NA	-0.739653862038754	-0.739653862038754	NA	NA	NA	NA	NA	NA	NA	NA	NA
	IPSL-CM5B-LR	124.510650561978	7.85968527730278	7.85968527730278	NA	NA	NA	NA	NA	NA	NA	NA	NA	-0.11272366602659	-0.11272366602659	NA	NA	NA	NA	NA	NA	NA	NA	NA
	MIROC5	81.4127344907232	6.59263451946462	5.97171797334426	7.01660916822835	6.78957641682125	NA	NA	NA	NA	NA	NA	NA	-0.209540531659272	-0.0697738404033677	-0.247378506919764	-0.311469247654687	NA	NA	NA	NA	NA	NA	NA
	MIROC-ESM-CHEM	96.9957613179786	22.087172785963	22.087172785963	NA	NA	NA	NA	NA	NA	NA	NA	NA	-0.652268544562535	-0.652268544562535	NA	NA	NA	NA	NA	NA	NA	NA	NA
	MIROC-ESM	96.9957613179786	21.2832781535805	21.2832781535805	NA	NA	NA	NA	NA	NA	NA	NA	NA	-0.654912672835557	-0.654912672835557	NA	NA	NA	NA	NA	NA	NA	NA	NA
	MPI-ESM-LR	87.8670818390163	15.9714011593223	15.8066735830794	15.8818583613276	16.2256715335598	NA	NA	NA	NA	NA	NA	NA	-0.209451223779029	-0.377344034100858	-0.158506972996654	-0.092502664239573	NA	NA	NA	NA	NA	NA	NA
	MPI-ESM-MR	35.2510485315802	16.5510501357322	16.5510501357322	NA	NA	NA	NA	NA	NA	NA	NA	NA	0.184952646132289	0.184952646132289	NA	NA	NA	NA	NA	NA	NA	NA	NA
	MRI-CGCM3	59.3882924485275	20.1376876671795	20.1376876671795	NA	NA	NA	NA	NA	NA	NA	NA	NA	0.203726138052079	0.203726138052079	NA	NA	NA	NA	NA	NA	NA	NA	NA
	MRI-ESM1	59.3882924485275	19.8884297099182	19.8884297099182	NA	NA	NA	NA	NA	NA	NA	NA	NA	-0.179630117479717	-0.179630117479717	NA	NA	NA	NA	NA	NA	NA	NA	NA
	NorESM1-ME	65.1860643824094	22.2136307831276	22.2136307831276	NA	NA	NA	NA	NA	NA	NA	NA	NA	-0.474005675126428	-0.474005675126428	NA	NA	NA	NA	NA	NA	NA	NA	NA
	NorESM1-M	65.1860643824094	19.1509908716257	19.1509908716257	NA	NA	NA	NA	NA	NA	NA	NA	NA	-0.0580161996584055	-0.0580161996584055	NA	NA	NA	NA	NA	NA	NA	NA	NA
	LR-	63	21.3738	21.3738	NA	NA	NA	NA	NA	NA	NA	NA	NA	-0.4575	-0.4575	NA	NA	NA	NA	NA	NA	NA	NA	NA
	LR	63	20.8137	20.8137	NA	NA	NA	NA	NA	NA	NA	NA	NA	-0.4853	-0.4853	NA	NA	NA	NA	NA	NA	NA	NA	NA
	LR+	63	20.2085	20.2085	NA	NA	NA	NA	NA	NA	NA	NA	NA	-0.5911	-0.5911	NA	NA	NA	NA	NA	NA	NA	NA	NA
	LR*	63	18.141529483659	18.141529483659	NA	NA	NA	NA	NA	NA	NA	NA	NA	-0.538980236726561	-0.538980236726561	NA	NA	NA	NA	NA	NA	NA	NA	NA
	HR-	14	17.4491	17.4491	NA	NA	NA	NA	NA	NA	NA	NA	NA	0.059	0.059	NA	NA	NA	NA	NA	NA	NA	NA	NA
	HR	14	17.7831	17.7831	NA	NA	NA	NA	NA	NA	NA	NA	NA	-0.5302	-0.5302	NA	NA	NA	NA	NA	NA	NA	NA	NA
	HR+	14	17.4647	17.4647	NA	NA	NA	NA	NA	NA	NA	NA	NA	0.2157	0.2157	NA	NA	NA	NA	NA	NA	NA	NA	NA
	HR*	14	17.7820604618127	17.7820604618127	NA	NA	NA	NA	NA	NA	NA	NA	NA	-0.129157345202021	-0.129157345202021	NA	NA	NA	NA	NA	NA	NA	NA	NA
	OBS	NA	18.552826	18.552826	NA	NA	NA	NA	NA	NA	NA	NA	NA	0.10924	0.10924	NA	NA	NA	NA	NA	NA	NA	NA	NA
	Antarctic SIE trend
	model	ensemble_mean	ensemble_member_01	ensemble_member_02	ensemble_member_03	ensemble_member_04	ensemble_member_05	ensemble_member_06	ensemble_member_07	ensemble_member_08	ensemble_member_09	ensemble_member_10
	ACCESS1-0	-0.334255032814747	-0.334255032814747	NA	NA	NA	NA	NA	NA	NA	NA	NA
	CanESM2	-0.744718153012672	-0.792023607497501	-0.727693338795989	-0.888274561161569	-0.56703236642205	-0.748566891186256	NA	NA	NA	NA	NA
	CCSM4	-0.542917533753592	-0.549793018387489	-0.477131112452921	-0.662101972409349	-0.420659371047734	-0.645886043364322	-0.501933684859725	NA	NA	NA	NA
	CMCC-CESM	-0.52072803340864	-0.52072803340864	NA	NA	NA	NA	NA	NA	NA	NA	NA
	CMCC-CM	-0.137807060070441	-0.137807060070441	NA	NA	NA	NA	NA	NA	NA	NA	NA
	CMCC-CMS	-0.210223809644433	-0.210223809644433	NA	NA	NA	NA	NA	NA	NA	NA	NA
	CNRM-CM5	-0.574019361855592	-0.629406596822459	-0.555868804377495	-0.631151018086071	-0.0199396525962386	-103373073739569	NA	NA	NA	NA	NA
	CSIRO-Mk3-6-0	-0.346589125418197	-0.251836705510509	-0.281333059468114	-0.508498656695958	-0.223638356595078	-0.495880673074825	-0.268103187801278	-0.196423376653162	-0.4561480769244	-0.452338641629905	-0.331690519828731
	GISS-E2-H-CC	-0.85164145777382	-0.85164145777382	NA	NA	NA	NA	NA	NA	NA	NA	NA
	GISS-E2-H	-0.357789786829211	-0.209515199217264	0.0886070563791974	-0.251296719639229	-0.600225606680673	-0.816518464988085	NA	NA	NA	NA	NA
	GISS-E2-R-CC	-0.140442357169502	-0.140442357169502	NA	NA	NA	NA	NA	NA	NA	NA	NA
	GISS-E2-R	-0.165469368813607	-0.415407990381784	0.02901887501979	-0.312453357910429	-0.164788328671936	0.0362839578763185	NA	NA	NA	NA	NA
	HadGEM2-CC	-0.460244977381663	-0.439962334277395	-0.480527620485931	NA	NA	NA	NA	NA	NA	NA	NA
	HadGEM2-ES	-0.492765838759977	-0.764795914643769	-0.427151599645362	-0.352401066928772	-0.426714773822002	NA	NA	NA	NA	NA	NA
	IPSL-CM5A-LR	-0.358401120943487	-0.336170128413428	-0.412185062636159	-0.0341495113527395	-0.651099781371612	NA	NA	NA	NA	NA	NA
	IPSL-CM5A-MR	-0.739653862038754	-0.739653862038754	NA	NA	NA	NA	NA	NA	NA	NA	NA
	IPSL-CM5B-LR	-0.11272366602659	-0.11272366602659	NA	NA	NA	NA	NA	NA	NA	NA	NA
	MIROC5	-0.209540531659272	-0.0697738404033677	-0.247378506919764	-0.311469247654687	NA	NA	NA	NA	NA	NA	NA
	MIROC-ESM-CHEM	-0.652268544562535	-0.652268544562535	NA	NA	NA	NA	NA	NA	NA	NA	NA
	MIROC-ESM	-0.654912672835557	-0.654912672835557	NA	NA	NA	NA	NA	NA	NA	NA	NA
	MPI-ESM-LR	-0.209451223779029	-0.377344034100858	-0.158506972996654	-0.092502664239573	NA	NA	NA	NA	NA	NA	NA
	MPI-ESM-MR	0.184952646132289	0.184952646132289	NA	NA	NA	NA	NA	NA	NA	NA	NA
	MRI-CGCM3	0.203726138052079	0.203726138052079	NA	NA	NA	NA	NA	NA	NA	NA	NA
	MRI-ESM1	-0.179630117479717	-0.179630117479717	NA	NA	NA	NA	NA	NA	NA	NA	NA
	NorESM1-ME	-0.474005675126428	-0.474005675126428	NA	NA	NA	NA	NA	NA	NA	NA	NA
	NorESM1-M	-0.0580161996584055	-0.0580161996584055	NA	NA	NA	NA	NA	NA	NA	NA	NA
